# Supplementary material for: Airborne environmental DNA metabarcoding detects more diversity, with less sampling effort, than a traditional plant community survey
Source: BMC Ecol Evol. 2021 Dec 6;21:218. doi: 10.1186/s12862-021-01947-x (PMC8647488; doi:10.1186/s12862-021-01947-x)
Supplement: Supplementary file 1 — Additional file 1: Appendix. [file 12862_2021_1947_MOESM1_ESM.xlsx]

## Sheet: Sheet1
Species	eDNA Metabarcoding Species Found	Traditional Survey Species Found	Plant Form		Not included in comparison as sequence data was unavailable
Ailanthus altissima			Tree		Species not detected with labeled method
Ambrosia confertiflora			Forb		Speces detected with labeled method
Ambrosia grayi			Forb
Ambrosia psilostachya			Forb
Ammoselinum popei			Forb
Amphiachyris dracunculoides			Forb
Aphanostephus ramosissimus			Forb
Argemone squarrosa			Forb
Aristida adscensionis			Grass
Aristida purpurea			Grass
Artemisia ludoviciana			Forb
Asclepias oenotheroides			Forb
Astragalus mollissimus			Forb
Berlandiera lyrata			Forb
Bothriochloa barbinodis			Grass
Bothriochloa ischaemum			Grass
Bothriochloa laguroides			Grass
Bouteloua curtipendula			Grass
Bouteloua dactyloides			Grass
Bouteloua gracilis			Grass
Bouteloua hirsuta			Grass
Bouteloua trifida			Grass
Brickellia eupatorioides			Forb
Bromus catharticus			Grass
Camelina microcarpa			Forb
Capsella bursa-pastoris			Forb
Cenchrus incertus			Grass
Centaurea melitensis			Forb
Chamaesaracha sordida			Forb
Chenopodium album			Forb
Chenopodium incanum			Forb
Chenopodium leptophyllum			Forb
Chloris cucullata			Grass
Cirsium ochrocentrum			Forb
Commelina communis			Forb
Commelina erecta			Forb
Convolvulus arvensis			Forb
Conyza canadensis			Forb
Coreopsis tinctoria			Forb
Cryptantha minima			Forb
Cucurbita foetidissima			Forb
Cynodon dactylon			Grass
Descurainia pinnata			Forb
Digitaria californica			Grass
Digitaria cognata			Grass
Ditaxis humilis			Forb
Echinochloa crus-galli			Grass
Elymus elymoides			Grass
Engelmannia peristenia			Forb
Eragrostis curvula			Grass
Eragrostis pectinacea			Grass
Erigeron modestus			Forb
Erigonum longifolium			Forb
Erodium cicutarium			Forb
Euphorbia lata			Forb
Evax verna			Forb
Evolvulus nuttallianus			Forb
Glandularia bipinnatifida			Forb
Glandularia pumila			Forb
Gutierrezia sarothrae			Forb
Helenium amarum			Forb
Helianthus annuus			Forb
Helianthus cilaris			Forb
Hopia obtusa			Grass
Hymenopappus flavescens			Forb
Hymenoxys odorata			Forb
Ipomopsis laxiflora			Forb
Kochia scoparia			Forb
Krameria lanceolata			Forb
Lactuca serriola			Forb
Laennecia coulteri			Forb
Lamium amplexicaule			Forb
Lepidium densiflorum			Forb
Leptochloa dubia			Grass
Lygodesmia texana			Forb
Machaeranthera tanacetifolia			Forb
Malva neglecta			Forb
Malvella lepidota			Forb
Marrubium Vulgare			Forb
Mimosa aculeaticarpa			Forb
Monarda citriodora			Forb
Muhlenbergia arenicola			Grass
Muhlenbergia torreyi			Grass
Nama hispida			Forb
Nassella tenuissima			Grass
Oenothera canescens			Forb
Oenothera grandis			Forb
Oenothera macrocarpa			Forb
Oenothera suffrutescens			Forb
Opuntia phaeacantha			Forb
Oxalis dillenii			Forb
Panicum obtusum			Grass
Persicaria pensylvanica			Forb
Phalaris caroliniana			Grass
Plectocephalus americanus			Forb
Portulaca oleracea			Forb
Proboscidea louisiana			Forb
Prosopis glandulosa			Tree
Pseudognaphalium stramineum			Forb
Psilostrophe tagetina			Forb
Psoralidium tenuiflorum			Forb
Quincula lobata			Forb
Ratibida columnifera			Forb
Ratibida tagetes			Forb
Rumex hymenosepalus			Forb
Salix nigra			Tree
Salsola tragus			Forb
Salvia azurea			Forb
Salvia reflexa			Forb
Schizachyrium scoparium			Grass
Senecio flaccidus			Forb
Setaria leucopila			Grass
Sisymbrium altissimum			Forb
Sisymbrium irio			Forb
Solanum elaeagnifolium			Forb
Solanum rostratum			Forb
Sonchus asper			Forb
Sophora nuttalliana			Forb
Sorghum halepense			Grass
Sphaeralcea coccinea			Forb
Sporobolus cryptandrus			Grass
Stephanomeria pauciflora			Forb
Taraxacum officinale			Forb
Teucrium laciniatum			Forb
Thelesperma filifolium			Forb
Tragopogon dubius			Forb
Tridens albescens			Grass
Triodanis holzingeri			Forb
Ulmus pumila			Tree
Verbena plicata			Forb
Verbesina encelioides			Forb
Xanthisma spinulosum			Forb
Xanthisma texanum			Forb
Xanthium strumarium			Forb
Yucca glauca			Forb
Zinnia grandiflora			Forb
Ziziphus obtusifolia			Bush
